# Supplementary material for: Plasma Arginase-1 Level Is Associated with the Mental Status of Outpatients with Chronic Liver Disease
Source: Diagnostics (Basel). 2021 Feb 16;11(2):317. doi: 10.3390/diagnostics11020317 (PMC7920070; doi:10.3390/diagnostics11020317)
Supplement: Supplementary file 1 [file diagnostics-11-00317-s001.zip]

Archive with 1 entries (1 files):
- diagnostics-1095921-supplementary.xlsx
