# Supplementary material for: Plasma Arginase-1 Level Is Associated with the Mental Status of Outpatients with Chronic Liver Disease
Source: Diagnostics (Basel). 2021 Feb 16;11(2):317. doi: 10.3390/diagnostics11020317 (PMC7920070; doi:10.3390/diagnostics11020317)
Supplement: Supplementary file 1 [file diagnostics-11-00317-s001.zip › diagnostics-1095921-supplementary.xlsx]

## Sheet: Supplementry table 1.
	Supplementary table 1. The patients' sex, comorbidities and life styles.
		number (%)
	Total	106
	Diabetes mellitus	12 (11.3)
	Hypertension	33 (31.1)
	Dyslipidemia	29 (27.4)
	Collagen diseasee	14 (13.2)
	Inflammatory bowel disease	4 (3.8)
	Asthma	9 (8.5)
	Immunosppressant	13 (12.3)
	Exercise habit	50 (47.2)
	Alcohol drinking	32 (30.2)
	Smoking habit	25 (23.6)

## Sheet: Supplementry table 2.
Supplementary table 2. Liver status in each etiology of liver disease of the patients
Etiology	Total number of liver biopsy	Fibrosis stages						Disease Activity					Total number of trasient elastgraphy	Liver stifness (kPa, mean ± SD )
		F0	F1	F2	F3	F4		A0	A1	A2	A3
Whole	93	69	12	3	5	4		70	15	5	3		52	6.379 ± 4.63
Hepatitis B virus	28	24	2	0	1	1		24	3	1	0		20	6.415 ± 5.845
Hepatitis C virus	35	23	6	0	3	3		23	10	2	0		22	5.659 ± 3.388
Autoimmune hepatitis	7	1	3	2	1	0		1	2	1	3		0
Primary biliary cholangitis	10	9	0	1	0	0		9	0	1	0		3	4.433 ± 1.328
NAFLDa	7	7	0	0	0	0		7	0	0	0		2	11.55
Others	6	5	1	0	0	0		6	0	0	0		6	7.717 ± 4.565
a NAFLD, non-alcoholic fatty liver disease. Liver biopsy specimens was assesed pathologically based on the New Inuyama Classification. Degree of fibrosis (F) : F0 (no fibrosis), F1 (fibrosis evident as portal expansion), F2 (bridging fibrosis), F3 (bridging fibrosis with lobular distortion), or F4 (cirrhosis). Dgree of disease activity (A) : A0 (no necro-inflammatory reaction), A1 (mild necro-inf…

## Sheet: Supplementry table 3.
Supllementary table 3. Differences between GHQ scores and etiology of liver disease analyzed by One way Anova
Variables of GHQ score	HBV		HCV		Others (non HBV nor HCV)		P
	(n =35)		(n =37)		( n = 35)
GHQ-A	1.71 ± 1.53		1.86 ± 1.93		2.45 ± 1.94		0.213
GHQ-B	1.89 ± 1.59		2.00 ± 1.81		2.54 ± 1.95		0.283
GHQ-C	0.31 ± 0.63		0.41 ± 0.64		0.86 ± 1.65		0.625
GHQ-D	0.49 ± 1.44		0.24 ± 0.86		0.40 ± 1.27		0.552
GHQ-Total	4.40 ± 3.89		4.51 ± 3.81		6.29 ± 5.29		0.098
Arginase 1	27.61 ± 67.7		30.31 ± 44.99		24.1 ± 43.35		0.849
HBV, hepatitis B virus; HCV, hepatitis C virus; One patient was added both to HBV group and HCV group due to co-infection with HBV and HCV.

## Sheet: Supplementry table 4.
Supplementary Table 4. Spearman's correlation between GHQ scores, comorbidity and life styles.
	GHQ-A			GHQ-B			GHQ-C			GHQ-D			GHQ-Total
	r	P		r	P		r	P		r	P		r	P
Diabetes Mellitus	-0.06	0.544		-0.04	0.687		-0.06	0.544		0.041	0.68		-0.03	0.757
Hypertension	0.029	0.766		-0.083	0.397		-0.087	0.377		0.043	0.662		-0.038	0.698
Dyslipidemia	0.106	0.279		-0.105	0.283		-0.043	0.66		-0.006	0.952		0.0003	0.997
Collagen disease	0.089	0.363		0.068	0.488		0.004	0.968		-0.061	0.534		0.008	0.43
Inflammatory bowel disease	0.058	0.558		-0.063	0.52		-0.008	0.935		-0.078	0.43		-0.034	0.725
Asthma	0.065	0.509		-0.019	0.85		-0.132	0.177		0.092	0.348		-0.023	0.816
Immunosppressant	0.111	0.259		0.093	0.344		0.098	0.319		0.109	0.264		0.157	0.108
Exercise habit	-0.2	0.04		-0.129	0.188		-0.206	0.034		-0.104	0.287		-0.168	0.085
Alcohol drinking	0.039	0.689		-0.033	0.738		-0.11	0.261		-0.135	0.169		-0.038	0.7
Smoking habit	-0.061	0.534		0.005	0.961		0.048	0.624		0.055	0.576		0.013	0.896
GHQ, General Health Questionnaire; BMI, body mass index; NLR, neutrophil lymphocyto ratio; ALT, alanine transaminase; GHQ-A, score of somatic symptoms; GHQ-B, score of anxiety-insomnia; GHQ-C, score of social dysfunction; GHQ-D score of depression; Significant correlations (P < 0.05) are denoted in bold.
